# Supplementary material for: Associations between Alcohol-Free Sources of Reinforcement and the Frequency of Alcohol and Cannabis Co-Use among College Freshmen
Source: Int J Environ Res Public Health. 2023 Feb 7;20(4):2884. doi: 10.3390/ijerph20042884 (PMC9957030; doi:10.3390/ijerph20042884)
Supplement: Supplementary file 1 [file ijerph-20-02884-s001.zip]

Archive with 1 entries (1 files):
- ijerph-2184003-supplementary.pdf
